# Supplementary material for: Walaphyllium subgen. nov., the dancing leaf insects from Australia and Papua New Guinea with description of a new species (Phasmatodea, Phylliidae)
Source: Zookeys. 2020 Jun 9;939:1–28. doi: 10.3897/zookeys.939.52071 (PMC7297813; doi:10.3897/zookeys.939.52071)
Supplement: XML Treatment for Phyllium (Walaphyllium) [file zookeys.939.52071-treatment1.xml]

<!DOCTYPE tp:taxon-treatment
  PUBLIC "-//TaxonX//DTD Taxonomic Treatment Publishing DTD v0 20100105//EN" "tax-treatment-NSO.dtd">
<tp:taxon-treatment xmlns:tp="http://www.plazi.org/taxpub"><tp:treatment-meta><kwd-group><label>Taxon classification</label><kwd><named-content xmlns:xlink="http://www.w3.org/1999/xlink" content-type="kingdom">Animalia</named-content></kwd><kwd><named-content xmlns:xlink="http://www.w3.org/1999/xlink" content-type="order">Phasmida</named-content></kwd><kwd><named-content xmlns:xlink="http://www.w3.org/1999/xlink" content-type="family">Phylliidae</named-content></kwd></kwd-group><mixed-citation publication-type="journal"><person-group><name><surname>Cumming</surname><given-names>Royce T.</given-names></name><name><surname>Thurman</surname><given-names>Jessa H.</given-names></name><name><surname>Youngdale</surname><given-names>Sam</given-names></name><name><surname>Tirant</surname><given-names>Stephane Le</given-names></name></person-group><article-title><italic><tp:taxon-name><tp:taxon-name-part taxon-name-part-type="genus" reg="Phyllium"/><tp:taxon-name-part taxon-name-part-type="subgenus" reg="Walaphyllium">Walaphyllium</tp:taxon-name-part></tp:taxon-name></italic> subgen. nov., the dancing leaf insects from Australia and Papua New Guinea with description of a new species (<tp:taxon-name><tp:taxon-name-part taxon-name-part-type="order">Phasmatodea</tp:taxon-name-part></tp:taxon-name>, <tp:taxon-name><tp:taxon-name-part taxon-name-part-type="family">Phylliidae</tp:taxon-name-part></tp:taxon-name>)</article-title><source>Zookeys</source><day>09</day><month>6</month><year>2020</year><volume>939</volume><fpage>1</fpage><lpage>28</lpage><pub-id pub-id-type="doi">10.3897/zookeys.939.52071</pub-id></mixed-citation></tp:treatment-meta><tp:nomenclature><tp:taxon-name><object-id xmlns:xlink="http://www.w3.org/1999/xlink" content-type="arpha" xlink:type="simple">41720270-5C01-5B3E-B0E5-A8FFAB180E06</object-id>
            <tp:taxon-name-part taxon-name-part-type="genus" reg="Phyllium">Phyllium</tp:taxon-name-part> (<tp:taxon-name-part taxon-name-part-type="subgenus" reg="Walaphyllium">Walaphyllium</tp:taxon-name-part>)
            <object-id xmlns:xlink="http://www.w3.org/1999/xlink" content-type="zoobank" xlink:type="simple">http://zoobank.org/5416BF7D-0ED2-4825-859D-690662F3FC20</object-id>
            </tp:taxon-name><tp:taxon-status xmlns:xlink="http://www.w3.org/1999/xlink" xlink:type="simple">subgen. nov.</tp:taxon-status></tp:nomenclature><tp:treatment-sec sec-type="type species" id="SECID0ELEAE"><title>Type species here designated.</title><p><italic><tp:taxon-name><tp:taxon-name-part taxon-name-part-type="genus" reg="Phyllium">Phyllium</tp:taxon-name-part> <tp:taxon-name-part taxon-name-part-type="species" reg="zomproi">zomproi</tp:taxon-name-part></tp:taxon-name></italic> Größer, 2001: 96.</p></tp:treatment-sec><tp:treatment-sec sec-type="distribution" id="SECID0E3EAE"><title>Distribution.</title><p>This new subgenus is restricted to Papua New Guinea (two species; Fig. <xref ref-type="fig" rid="F3">3A, B, E</xref>) and Queensland, Australia (one species; Fig. <xref ref-type="fig" rid="F3">3C, D</xref>) (Distribution map: Fig. <xref ref-type="fig" rid="F4">4</xref>).</p><fig id="F3" position="float" orientation="portrait"><object-id xmlns:xlink="http://www.w3.org/1999/xlink" content-type="doi" xlink:type="simple">10.3897/zookeys.939.52071.figure3</object-id><object-id xmlns:xlink="http://www.w3.org/1999/xlink" content-type="arpha" xlink:type="simple">7FC76CFF-F29E-5654-9FEA-B4D3AAFA3F20</object-id><label>Figure 3.</label><caption><p>Dorsal view of the known species within the <tp:taxon-name><tp:taxon-name-part taxon-name-part-type="genus" reg="Phyllium">Phyllium</tp:taxon-name-part> (<tp:taxon-name-part taxon-name-part-type="subgenus" reg="Walaphyllium">Walaphyllium</tp:taxon-name-part>)</tp:taxon-name>, scaled to relative size to show the size differences between species <bold>A</bold><italic><tp:taxon-name><tp:taxon-name-part taxon-name-part-type="genus" reg="Phyllium">Phyllium</tp:taxon-name-part> <tp:taxon-name-part taxon-name-part-type="species" reg="zomproi">zomproi</tp:taxon-name-part></tp:taxon-name></italic> female, <abbrev xmlns:xlink="http://www.w3.org/1999/xlink" xlink:title="Stéphane Le Tirant private collection, Canada" id="ABBRID0EOGAE" xlink:type="simple">Coll SLT</abbrev><bold>B</bold><italic><tp:taxon-name><tp:taxon-name-part taxon-name-part-type="genus" reg="Phyllium">Phyllium</tp:taxon-name-part> <tp:taxon-name-part taxon-name-part-type="species" reg="zomproi">zomproi</tp:taxon-name-part></tp:taxon-name></italic> male, <abbrev xmlns:xlink="http://www.w3.org/1999/xlink" xlink:title="Royce T. Cumming private collection, U.S.A" id="ABBRID0E6GAE" xlink:type="simple">Coll RC</abbrev> 17-336 <bold>C</bold><italic><tp:taxon-name><tp:taxon-name-part taxon-name-part-type="genus" reg="Phyllium">Phyllium</tp:taxon-name-part> <tp:taxon-name-part taxon-name-part-type="species" reg="monteithi">monteithi</tp:taxon-name-part></tp:taxon-name></italic> female dorsal, <abbrev xmlns:xlink="http://www.w3.org/1999/xlink" xlink:title="Royce T. Cumming private collection, U.S.A" id="ABBRID0EQHAE" xlink:type="simple">Coll RC</abbrev> 16-067 <bold>D</bold><italic><tp:taxon-name><tp:taxon-name-part taxon-name-part-type="genus" reg="Phyllium">Phyllium</tp:taxon-name-part> <tp:taxon-name-part taxon-name-part-type="species" reg="monteithi">monteithi</tp:taxon-name-part></tp:taxon-name></italic> male dorsal, <abbrev xmlns:xlink="http://www.w3.org/1999/xlink" xlink:title="Stéphane Le Tirant private collection, Canada" id="ABBRID0EBIAE" xlink:type="simple">Coll SLT</abbrev><bold>E</bold><italic><tp:taxon-name><tp:taxon-name-part taxon-name-part-type="genus" reg="Phyllium">Phyllium</tp:taxon-name-part> <tp:taxon-name-part taxon-name-part-type="species" reg="lelantos">lelantos</tp:taxon-name-part></tp:taxon-name></italic> holotype male, <named-content xmlns:xlink="http://www.w3.org/1999/xlink" content-type="dwc:institutional_code" xlink:type="simple">NHMUK</named-content>. Scale bars: 10 mm.</p></caption><graphic xmlns:xlink="http://www.w3.org/1999/xlink" xlink:href="zookeys-939-001-g003.jpg" position="float" orientation="portrait" xlink:type="simple" id="oo_419340.jpg"><uri content-type="original_file" xlink:type="simple">https://binary.pensoft.net/fig/419340</uri></graphic></fig></tp:treatment-sec><tp:treatment-sec sec-type="Differentiation" id="SECID0E3IAE"><title>Differentiation.</title><p>This new subgenus is easily separated from the other <italic><tp:taxon-name><tp:taxon-name-part taxon-name-part-type="genus" reg="Phyllium">Phyllium</tp:taxon-name-part></tp:taxon-name></italic> subgenera by the following combination of features: [Male] tegmina media vein with an anterior media vein (<abbrev xmlns:xlink="http://www.w3.org/1999/xlink" xlink:title="media anterior" id="ABBRID0EJJAE" xlink:type="simple">MA</abbrev>) and two posterior media veins (<abbrev xmlns:xlink="http://www.w3.org/1999/xlink" xlink:title="first media posterior" id="ABBRID0ENJAE" xlink:type="simple">MP1</abbrev> and <abbrev xmlns:xlink="http://www.w3.org/1999/xlink" xlink:title="second media posterior" id="ABBRID0ERJAE" xlink:type="simple">MP2</abbrev>) (Fig. <xref ref-type="fig" rid="F5">5B</xref>) and a vomer with a single apical hook (Figs <xref ref-type="fig" rid="F6">6D</xref>, <xref ref-type="fig" rid="F8">8D</xref>, <xref ref-type="fig" rid="F14">14C</xref>); [Female] tegmina venation with the posterior cubitus split into an anterior cubitus (<abbrev xmlns:xlink="http://www.w3.org/1999/xlink" xlink:title="cubitus anterior" id="ABBRID0EFKAE" xlink:type="simple">CuA</abbrev>), first posterior cubitus (<abbrev xmlns:xlink="http://www.w3.org/1999/xlink" xlink:title="first cubitus posterior" id="ABBRID0EJKAE" xlink:type="simple">CuP1</abbrev>), and second posterior cubitus (<abbrev xmlns:xlink="http://www.w3.org/1999/xlink" xlink:title="second cubitus posterior" id="ABBRID0ENKAE" xlink:type="simple">CuP2</abbrev>) (Fig. <xref ref-type="fig" rid="F5">5A</xref>), fourth antennal segment about as long as the following segment individually (Figs <xref ref-type="fig" rid="F7">7C</xref>, <xref ref-type="fig" rid="F10">10A</xref>), not short disk-like, and adult females lacking developed alae; [Egg] capsule lacking pinnae, instead with a brittle sponge-textured surface and the operculum conically raised (Fig. <xref ref-type="fig" rid="F11">11</xref>).</p><fig id="F4" position="float" orientation="portrait"><object-id xmlns:xlink="http://www.w3.org/1999/xlink" content-type="doi" xlink:type="simple">10.3897/zookeys.939.52071.figure4</object-id><object-id xmlns:xlink="http://www.w3.org/1999/xlink" content-type="arpha" xlink:type="simple">A2A6BC5F-2829-561B-8CFA-92B9C5F68914</object-id><label>Figure 4.</label><caption><p>Distribution map for the known species of <tp:taxon-name><tp:taxon-name-part taxon-name-part-type="genus" reg="Phyllium">Phyllium</tp:taxon-name-part> (<tp:taxon-name-part taxon-name-part-type="subgenus" reg="Walaphyllium">Walaphyllium</tp:taxon-name-part>)</tp:taxon-name> between Papua New Guinea and Australia.</p></caption><graphic xmlns:xlink="http://www.w3.org/1999/xlink" xlink:href="zookeys-939-001-g004.jpg" position="float" orientation="portrait" xlink:type="simple" id="oo_419341.jpg"><uri content-type="original_file" xlink:type="simple">https://binary.pensoft.net/fig/419341</uri></graphic></fig><p>Features which characterize this new subgenus, but do not necessarily differentiate it from others are: in males well-developed ocelli (Figs <xref ref-type="fig" rid="F7">7B</xref>, <xref ref-type="fig" rid="F9">9B</xref>, <xref ref-type="fig" rid="F14">14A</xref>); adult abdomen margins parallel (in males) or subparallel (in females) (Fig. <xref ref-type="fig" rid="F3">3</xref>); tibiae lacking exterior lobes (and only protibial interior lobe developed; Figs <xref ref-type="fig" rid="F6">6A, B</xref>, <xref ref-type="fig" rid="F8">8A, B</xref>, <xref ref-type="fig" rid="F14">14B</xref>); profemoral interior lobe with four to five small serrate teeth in both males and females (Figs <xref ref-type="fig" rid="F6">6A, B</xref>, <xref ref-type="fig" rid="F8">8A, B</xref>, <xref ref-type="fig" rid="F14">14B</xref>); and mesopleurae with five to seven well developed but not large tubercles which are nearly uniform in size throughout the length of the mesopleurae (Figs <xref ref-type="fig" rid="F7">7A, B</xref>, <xref ref-type="fig" rid="F8">8E, F</xref>, <xref ref-type="fig" rid="F9">9B</xref>, <xref ref-type="fig" rid="F14">14A</xref>). Comparisons to all the <italic><tp:taxon-name><tp:taxon-name-part taxon-name-part-type="genus" reg="Phyllium">Phyllium</tp:taxon-name-part></tp:taxon-name></italic> subgenera can be found in Table <xref ref-type="table" rid="T1">1</xref> to summarize distinctive features.</p><table-wrap id="T1" position="float" orientation="portrait"><label>Table 1.</label><caption><p>Morphological comparison of the four recognized <italic><tp:taxon-name><tp:taxon-name-part taxon-name-part-type="genus" reg="Phyllium">Phyllium</tp:taxon-name-part></tp:taxon-name></italic> subgenera.</p></caption><table id="TID0EQGBG" rules="all"><tbody><tr><th rowspan="1" colspan="1">Feature</th><th rowspan="1" colspan="1"><italic><tp:taxon-name><tp:taxon-name-part taxon-name-part-type="genus" reg="Pulchriphyllium">Pulchriphyllium</tp:taxon-name-part></tp:taxon-name></italic> Griffini, 1898</th><th rowspan="1" colspan="1"><tp:taxon-name><tp:taxon-name-part taxon-name-part-type="genus" reg="Phyllium"/><tp:taxon-name-part taxon-name-part-type="subgenus" reg="Walaphyllium">Walaphyllium</tp:taxon-name-part></tp:taxon-name> subgen. nov. </th><th rowspan="1" colspan="1"><italic><tp:taxon-name><tp:taxon-name-part taxon-name-part-type="genus" reg="Phyllium">Phyllium</tp:taxon-name-part></tp:taxon-name></italic> Illiger, 1798</th><th rowspan="1" colspan="1">
                    <italic><tp:taxon-name>
                        <tp:taxon-name-part taxon-name-part-type="genus" reg="Comptaphyllium">Comptaphyllium</tp:taxon-name-part>
                      </tp:taxon-name></italic>
                    <xref ref-type="bibr" rid="B9">Cumming et al., 2019</xref>
                  </th></tr><tr><td rowspan="1" colspan="1">Egg Capsule</td><td rowspan="1" colspan="1">No pinnae (surface pitted and brittle)</td><td rowspan="1" colspan="1">No Pinnae (instead an irregular porous, sponge-like texture, brittle, not flexible)</td><td rowspan="1" colspan="1">Pinnae (rope, feather, or moss-like of various lengths, all flexible)</td><td rowspan="1" colspan="1">Pinnae (feather-like)</td></tr><tr><td rowspan="1" colspan="1">Egg Operculum</td><td rowspan="1" colspan="1">Conically raised</td><td rowspan="1" colspan="1">Conically raised</td><td rowspan="1" colspan="1">Flat, margin with rope, or feather-like pinnae or conically raised, with moss-like pinnae</td><td rowspan="1" colspan="1">Flat, with a prominent sagittal fan of feather-like pinnae through the center</td></tr><tr><td rowspan="1" colspan="1">Male Tegmina (Radial)</td><td rowspan="1" colspan="1">Variable: can be branched once into first radius and radial sector, or branched into the first radius, second radius, and radial sector</td><td rowspan="1" colspan="1">Variable: can be branched once into first radius and radial sector, or branched as many as four times</td><td rowspan="1" colspan="1">Variable: can be branched once into first radius and radial sector, or branched as many as three times</td><td rowspan="1" colspan="1">Branched once into first radius and radial sector</td></tr><tr><td rowspan="1" colspan="1">Male Tegmina (Media)</td><td rowspan="1" colspan="1">With an anterior media vein (<abbrev xmlns:xlink="http://www.w3.org/1999/xlink" xlink:title="media anterior" id="ABBRID0E3RAE" xlink:type="simple">MA</abbrev>) and two posterior media veins (<abbrev xmlns:xlink="http://www.w3.org/1999/xlink" xlink:title="first media posterior" id="ABBRID0EASAE" xlink:type="simple">MP1</abbrev> and <abbrev xmlns:xlink="http://www.w3.org/1999/xlink" xlink:title="second media posterior" id="ABBRID0EESAE" xlink:type="simple">MP2</abbrev>)</td><td rowspan="1" colspan="1">With an anterior media vein (<abbrev xmlns:xlink="http://www.w3.org/1999/xlink" xlink:title="media anterior" id="ABBRID0EMSAE" xlink:type="simple">MA</abbrev>) and two posterior media veins (<abbrev xmlns:xlink="http://www.w3.org/1999/xlink" xlink:title="first media posterior" id="ABBRID0EQSAE" xlink:type="simple">MP1</abbrev> and <abbrev xmlns:xlink="http://www.w3.org/1999/xlink" xlink:title="second media posterior" id="ABBRID0EUSAE" xlink:type="simple">MP2</abbrev>)</td><td rowspan="1" colspan="1">Variable: can simply be branched into the anterior media (<abbrev xmlns:xlink="http://www.w3.org/1999/xlink" xlink:title="media anterior" id="ABBRID0E3SAE" xlink:type="simple">MA</abbrev>) and posterior (<abbrev xmlns:xlink="http://www.w3.org/1999/xlink" xlink:title="media posterior" id="ABBRID0EATAE" xlink:type="simple">MP</abbrev>) or with an anterior media vein (<abbrev xmlns:xlink="http://www.w3.org/1999/xlink" xlink:title="media anterior" id="ABBRID0EETAE" xlink:type="simple">MA</abbrev>) and two posterior media veins (<abbrev xmlns:xlink="http://www.w3.org/1999/xlink" xlink:title="first media posterior" id="ABBRID0EITAE" xlink:type="simple">MP1</abbrev> and <abbrev xmlns:xlink="http://www.w3.org/1999/xlink" xlink:title="second media posterior" id="ABBRID0EMTAE" xlink:type="simple">MP2</abbrev>)</td><td rowspan="1" colspan="1">Branched into the anterior media (<abbrev xmlns:xlink="http://www.w3.org/1999/xlink" xlink:title="media anterior" id="ABBRID0EUTAE" xlink:type="simple">MA</abbrev>) and posterior (<abbrev xmlns:xlink="http://www.w3.org/1999/xlink" xlink:title="media posterior" id="ABBRID0EYTAE" xlink:type="simple">MP</abbrev>) only</td></tr><tr><td rowspan="1" colspan="1">Female Tegmina (Media and Cubitus)</td><td rowspan="1" colspan="1">Media and cubitus side by side (touching or or less than one vein width away) until the media posterior diverges to the wing margin</td><td rowspan="1" colspan="1">Media and cubitus with spacing between many times wider than the width of a vein for a majority of the length</td><td rowspan="1" colspan="1">Media and cubitus with spacing between many times wider than the width of a vein for a majority of the length</td><td rowspan="1" colspan="1">Media and cubitus with spacing between many times wider than the width of a vein for a majority of the length</td></tr><tr><td rowspan="1" colspan="1">Female Tegmina (Cubitus Branching)</td><td rowspan="1" colspan="1">With an anterior and posterior cubitus only</td><td rowspan="1" colspan="1">With an anterior cubitus and a branched posterior cubitus into the first and second posterior cubitus</td><td rowspan="1" colspan="1">With an anterior and posterior cubitus only</td><td rowspan="1" colspan="1">With an anterior and posterior cubitus only</td></tr><tr><td rowspan="1" colspan="1">Male Vomer</td><td rowspan="1" colspan="1">1 hook</td><td rowspan="1" colspan="1">1 hook</td><td rowspan="1" colspan="1">1 or 2 hooks</td><td rowspan="1" colspan="1">1 hook</td></tr><tr><td rowspan="1" colspan="1">Tibial Exterior Lobes (Male and Female)</td><td rowspan="1" colspan="1">Yes</td><td rowspan="1" colspan="1">No</td><td rowspan="1" colspan="1">Yes or No</td><td rowspan="1" colspan="1">No</td></tr></tbody></table></table-wrap><fig id="F5" position="float" orientation="portrait"><object-id xmlns:xlink="http://www.w3.org/1999/xlink" content-type="doi" xlink:type="simple">10.3897/zookeys.939.52071.figure5</object-id><object-id xmlns:xlink="http://www.w3.org/1999/xlink" content-type="arpha" xlink:type="simple">A77AF734-2FAE-5951-AAD6-4262832B2F25</object-id><label>Figure 5.</label><caption><p><italic><tp:taxon-name><tp:taxon-name-part taxon-name-part-type="genus" reg="Phyllium">Phyllium</tp:taxon-name-part> <tp:taxon-name-part taxon-name-part-type="species" reg="zomproi">zomproi</tp:taxon-name-part></tp:taxon-name></italic> wing venation, showing the venation present in the <tp:taxon-name><tp:taxon-name-part taxon-name-part-type="genus" reg="Phyllium">Phyllium</tp:taxon-name-part> (<tp:taxon-name-part taxon-name-part-type="subgenus" reg="Walaphyllium">Walaphyllium</tp:taxon-name-part>)</tp:taxon-name><bold>A</bold> female tegmina, <abbrev xmlns:xlink="http://www.w3.org/1999/xlink" xlink:title="Royce T. Cumming private collection, U.S.A" id="ABBRID0E3WAE" xlink:type="simple">Coll RC</abbrev> 18-175 <bold>B</bold> male tegmina, <abbrev xmlns:xlink="http://www.w3.org/1999/xlink" xlink:title="Royce T. Cumming private collection, U.S.A" id="ABBRID0ECXAE" xlink:type="simple">Coll RC</abbrev> 17-336 <bold>C</bold> male alae, <abbrev xmlns:xlink="http://www.w3.org/1999/xlink" xlink:title="Royce T. Cumming private collection, U.S.A" id="ABBRID0EIXAE" xlink:type="simple">Coll RC</abbrev> 17-336.</p></caption><graphic xmlns:xlink="http://www.w3.org/1999/xlink" xlink:href="zookeys-939-001-g005.jpg" position="float" orientation="portrait" xlink:type="simple" id="oo_419342.jpg"><uri content-type="original_file" xlink:type="simple">https://binary.pensoft.net/fig/419342</uri></graphic></fig><p>Of these three species in this new subgenus, only <italic><tp:taxon-name><tp:taxon-name-part taxon-name-part-type="genus" reg="Phyllium">P.</tp:taxon-name-part> <tp:taxon-name-part taxon-name-part-type="species" reg="monteithi">monteithi</tp:taxon-name-part></tp:taxon-name></italic> has been in the phasmid breeding community to date and therefore this is the only species with the newly hatched nymph coloration known. Please see the below <italic><tp:taxon-name><tp:taxon-name-part taxon-name-part-type="genus" reg="Phyllium">P.</tp:taxon-name-part> <tp:taxon-name-part taxon-name-part-type="species" reg="monteithi">monteithi</tp:taxon-name-part></tp:taxon-name></italic> section for a description of the nymph coloration.</p><fig id="F6" position="float" orientation="portrait"><object-id xmlns:xlink="http://www.w3.org/1999/xlink" content-type="doi" xlink:type="simple">10.3897/zookeys.939.52071.figure6</object-id><object-id xmlns:xlink="http://www.w3.org/1999/xlink" content-type="arpha" xlink:type="simple">A6744531-17CF-5BA0-BDC5-1624D51461DF</object-id><label>Figure 6.</label><caption><p><italic><tp:taxon-name><tp:taxon-name-part taxon-name-part-type="genus" reg="Phyllium">Phyllium</tp:taxon-name-part> <tp:taxon-name-part taxon-name-part-type="species" reg="zomproi">zomproi</tp:taxon-name-part></tp:taxon-name></italic>. <bold>A</bold> female, profemora and protibia, dorsal, <abbrev xmlns:xlink="http://www.w3.org/1999/xlink" xlink:title="Royce T. Cumming private collection, U.S.A" id="ABBRID0E5YAE" xlink:type="simple">Coll RC</abbrev> 18-277 <bold>B</bold> male, profemora and protibia, dorsal, <abbrev xmlns:xlink="http://www.w3.org/1999/xlink" xlink:title="Royce T. Cumming private collection, U.S.A" id="ABBRID0EEZAE" xlink:type="simple">Coll RC</abbrev> 17-336 <bold>C</bold> female, genitalia, ventral, <abbrev xmlns:xlink="http://www.w3.org/1999/xlink" xlink:title="Royce T. Cumming private collection, U.S.A" id="ABBRID0EKZAE" xlink:type="simple">Coll RC</abbrev> 18-277 <bold>D</bold> male, genitalia, ventral, <abbrev xmlns:xlink="http://www.w3.org/1999/xlink" xlink:title="Royce T. Cumming private collection, U.S.A" id="ABBRID0EQZAE" xlink:type="simple">Coll RC</abbrev> 17-336.</p></caption><graphic xmlns:xlink="http://www.w3.org/1999/xlink" xlink:href="zookeys-939-001-g006.jpg" position="float" orientation="portrait" xlink:type="simple" id="oo_419343.jpg"><uri content-type="original_file" xlink:type="simple">https://binary.pensoft.net/fig/419343</uri></graphic></fig></tp:treatment-sec><tp:treatment-sec sec-type="etymology" id="SECID0EZZAE"><title>Etymology.</title><p><italic><tp:taxon-name><tp:taxon-name-part taxon-name-part-type="genus" reg="Phyllium"/><tp:taxon-name-part taxon-name-part-type="subgenus" reg="Walaphyllium">Walaphyllium</tp:taxon-name-part></tp:taxon-name></italic> meaning “Dancing Leaf”. This subgeneric epithet is a compound of the Latinized name <italic><tp:taxon-name><tp:taxon-name-part taxon-name-part-type="genus" reg="Phyllium">Phyllium</tp:taxon-name-part></tp:taxon-name></italic>, the type genus for the family (from Greek φυλλον, -ου (phyllon, -oy) + -um; <xref ref-type="bibr" rid="B30">Poitout 2007</xref>), coupled with the prefix <italic>Wala</italic>- which is derived from the indigenous Australian terms “walawalay” used in the Dyirbal language to describe the shake-a-leg dance (<xref ref-type="bibr" rid="B12">Dixon 1972</xref>) and “walayi-y,” a verb meaning “to pass by” in the Djagubay language (<xref ref-type="bibr" rid="B29">Patz 1991</xref>). Overlapping terms from each of these indigenous languages were investigated as they encompass a large part of the distribution of <italic><tp:taxon-name><tp:taxon-name-part taxon-name-part-type="genus" reg="Phyllium">Phyllium</tp:taxon-name-part> <tp:taxon-name-part taxon-name-part-type="species" reg="monteithi">monteithi</tp:taxon-name-part></tp:taxon-name></italic>, which is found in the Wet Tropics of far north Queensland, Australia. <italic><tp:taxon-name><tp:taxon-name-part taxon-name-part-type="genus" reg="Phyllium">Phyllium</tp:taxon-name-part> <tp:taxon-name-part taxon-name-part-type="species" reg="monteithi">monteithi</tp:taxon-name-part></tp:taxon-name></italic> is the most common and well-known species of this new subgenus, thus providing an opportunity to pay respect to the original peoples of this region who may have first appreciated this mysterious insect. This new subgenus is neuter in gender, following <italic><tp:taxon-name><tp:taxon-name-part taxon-name-part-type="genus" reg="Phyllium">Phyllium</tp:taxon-name-part></tp:taxon-name></italic>.</p><fig id="F7" position="float" orientation="portrait"><object-id xmlns:xlink="http://www.w3.org/1999/xlink" content-type="doi" xlink:type="simple">10.3897/zookeys.939.52071.figure7</object-id><object-id xmlns:xlink="http://www.w3.org/1999/xlink" content-type="arpha" xlink:type="simple">09A0BF55-A6F0-5A69-AF3C-9DCE9C3F2A01</object-id><label>Figure 7.</label><caption><p><italic><tp:taxon-name><tp:taxon-name-part taxon-name-part-type="genus" reg="Phyllium">Phyllium</tp:taxon-name-part> <tp:taxon-name-part taxon-name-part-type="species" reg="zomproi">zomproi</tp:taxon-name-part></tp:taxon-name></italic>. <bold>A</bold> female, head through thorax, dorsal, <abbrev xmlns:xlink="http://www.w3.org/1999/xlink" xlink:title="Royce T. Cumming private collection, U.S.A" id="ABBRID0ES3AE" xlink:type="simple">Coll RC</abbrev> 18-277 <bold>B</bold> male, head through thorax, dorsal, <abbrev xmlns:xlink="http://www.w3.org/1999/xlink" xlink:title="Royce T. Cumming private collection, U.S.A" id="ABBRID0EY3AE" xlink:type="simple">Coll RC</abbrev> 17-336 <bold>C</bold> female, antennae, dorsal, <abbrev xmlns:xlink="http://www.w3.org/1999/xlink" xlink:title="Stéphane Le Tirant private collection, Canada" id="ABBRID0E53AE" xlink:type="simple">Coll SLT</abbrev><bold>D</bold> female, lateral, head through thorax, <abbrev xmlns:xlink="http://www.w3.org/1999/xlink" xlink:title="Royce T. Cumming private collection, U.S.A" id="ABBRID0EE4AE" xlink:type="simple">Coll RC</abbrev> 18-277 <bold>E</bold> male, lateral, head through thorax, <abbrev xmlns:xlink="http://www.w3.org/1999/xlink" xlink:title="Royce T. Cumming private collection, U.S.A" id="ABBRID0EK4AE" xlink:type="simple">Coll RC</abbrev> 17-336.</p></caption><graphic xmlns:xlink="http://www.w3.org/1999/xlink" xlink:href="zookeys-939-001-g007.jpg" position="float" orientation="portrait" xlink:type="simple" id="oo_419344.jpg"><uri content-type="original_file" xlink:type="simple">https://binary.pensoft.net/fig/419344</uri></graphic></fig></tp:treatment-sec><tp:treatment-sec sec-type="Species included" id="SECID0ET4AE"><title>Species included.</title><p><tp:taxon-name><tp:taxon-name-part taxon-name-part-type="genus" reg="Phyllium">Phyllium</tp:taxon-name-part> (<tp:taxon-name-part taxon-name-part-type="subgenus" reg="Walaphyllium">Walaphyllium</tp:taxon-name-part>) <tp:taxon-name-part taxon-name-part-type="species" reg="zomproi">zomproi</tp:taxon-name-part></tp:taxon-name> Größer, 2001 (Fig. <xref ref-type="fig" rid="F3">3A, B</xref>)</p><p><tp:taxon-name><tp:taxon-name-part taxon-name-part-type="genus" reg="Phyllium">Phyllium</tp:taxon-name-part> (<tp:taxon-name-part taxon-name-part-type="subgenus" reg="Walaphyllium">Walaphyllium</tp:taxon-name-part>) <tp:taxon-name-part taxon-name-part-type="species" reg="monteithi">monteithi</tp:taxon-name-part></tp:taxon-name> Brock &amp; Hasenpusch, 2003 (Fig. <xref ref-type="fig" rid="F3">3C, D</xref>)</p><p><tp:taxon-name><tp:taxon-name-part taxon-name-part-type="genus" reg="Phyllium">Phyllium</tp:taxon-name-part> (<tp:taxon-name-part taxon-name-part-type="subgenus" reg="Walaphyllium">Walaphyllium</tp:taxon-name-part>) <tp:taxon-name-part taxon-name-part-type="species" reg="lelantos">lelantos</tp:taxon-name-part></tp:taxon-name> sp. nov. (Fig. <xref ref-type="fig" rid="F3">3E</xref>)</p></tp:treatment-sec><tp:treatment-sec><!--Section generated to contain objects referenced in tp:taxon-treatment.--><fig id="F8" position="float" orientation="portrait"><object-id xmlns:xlink="http://www.w3.org/1999/xlink" content-type="doi" xlink:type="simple">10.3897/zookeys.939.52071.figure8</object-id><object-id xmlns:xlink="http://www.w3.org/1999/xlink" content-type="arpha" xlink:type="simple">DBD43A64-3A6D-5152-8EB6-8C47AC0BF77F</object-id><label>Figure 8.</label><caption><p><italic><tp:taxon-name><tp:taxon-name-part taxon-name-part-type="genus" reg="Phyllium">Phyllium</tp:taxon-name-part> <tp:taxon-name-part taxon-name-part-type="species" reg="monteithi">monteithi</tp:taxon-name-part></tp:taxon-name></italic>. <bold>A</bold> female, profemora and protibia, dorsal <bold>B</bold> male, profemora and protibia, dorsal <bold>C</bold> female, genitalia, ventral <bold>D</bold> male, genitalia, ventral <bold>E</bold> female, thorax, dorsal <bold>F</bold> male, thorax, dorsal. All specimens, <abbrev xmlns:xlink="http://www.w3.org/1999/xlink" xlink:title="Stéphane Le Tirant private collection, Canada" id="ABBRID0ENOAG" xlink:type="simple">Coll SLT</abbrev>.</p></caption><graphic xmlns:xlink="http://www.w3.org/1999/xlink" xlink:href="zookeys-939-001-g008.jpg" position="float" orientation="portrait" xlink:type="simple" id="oo_419345.jpg"><uri content-type="original_file" xlink:type="simple">https://binary.pensoft.net/fig/419345</uri></graphic></fig><fig id="F14" position="float" orientation="portrait"><object-id xmlns:xlink="http://www.w3.org/1999/xlink" content-type="doi" xlink:type="simple">10.3897/zookeys.939.52071.figure14</object-id><object-id xmlns:xlink="http://www.w3.org/1999/xlink" content-type="arpha" xlink:type="simple">4F2A48A3-D044-5CE4-AE78-E77448FD1732</object-id><label>Figure 14.</label><caption><p><italic><tp:taxon-name><tp:taxon-name-part taxon-name-part-type="genus" reg="Phyllium">Phyllium</tp:taxon-name-part> <tp:taxon-name-part taxon-name-part-type="species" reg="lelantos">lelantos</tp:taxon-name-part></tp:taxon-name></italic> sp. nov. holotype male. <bold>A</bold> head and thorax, dorsal <bold>B</bold> front leg, protibiae and profemora, dorsal <bold>C</bold> genitalia, ventral <bold>D</bold> thorax, lateral view.</p></caption><graphic xmlns:xlink="http://www.w3.org/1999/xlink" xlink:href="zookeys-939-001-g014.jpg" position="float" orientation="portrait" xlink:type="simple" id="oo_419351.jpg"><uri content-type="original_file" xlink:type="simple">https://binary.pensoft.net/fig/419351</uri></graphic></fig><fig id="F10" position="float" orientation="portrait"><object-id xmlns:xlink="http://www.w3.org/1999/xlink" content-type="doi" xlink:type="simple">10.3897/zookeys.939.52071.figure10</object-id><object-id xmlns:xlink="http://www.w3.org/1999/xlink" content-type="arpha" xlink:type="simple">9FA84A5E-65E1-59C0-93EE-5BCA130386FA</object-id><label>Figure 10.</label><caption><p><abbrev xmlns:xlink="http://www.w3.org/1999/xlink" xlink:title="Scanning electron microscope" id="ABBRID0EFUAG" xlink:type="simple">SEM</abbrev> image of female <italic><tp:taxon-name><tp:taxon-name-part taxon-name-part-type="genus" reg="Phyllium">Phyllium</tp:taxon-name-part> <tp:taxon-name-part taxon-name-part-type="species" reg="monteithi">monteithi</tp:taxon-name-part></tp:taxon-name></italic> antennae, <abbrev xmlns:xlink="http://www.w3.org/1999/xlink" xlink:title="Jessa H. Thurman private collection, Australia" id="ABBRID0EUUAG" xlink:type="simple">Coll JHT</abbrev>. <bold>A</bold> full antenna <bold>B</bold> details of the stridulatory file of the third antennomere <bold>C</bold> antennomere III in full. Abbreviations: sf = stridulatory file; sr = stridulatory ridge.</p></caption><graphic xmlns:xlink="http://www.w3.org/1999/xlink" xlink:href="zookeys-939-001-g010.jpg" position="float" orientation="portrait" xlink:type="simple" id="oo_419347.jpg"><uri content-type="original_file" xlink:type="simple">https://binary.pensoft.net/fig/419347</uri></graphic></fig><fig id="F11" position="float" orientation="portrait"><object-id xmlns:xlink="http://www.w3.org/1999/xlink" content-type="doi" xlink:type="simple">10.3897/zookeys.939.52071.figure11</object-id><object-id xmlns:xlink="http://www.w3.org/1999/xlink" content-type="arpha" xlink:type="simple">26F05DEA-C113-51AE-8734-38FCF4174965</object-id><label>Figure 11.</label><caption><p>Known eggs for the <tp:taxon-name><tp:taxon-name-part taxon-name-part-type="genus" reg="Phyllium">Phyllium</tp:taxon-name-part> (<tp:taxon-name-part taxon-name-part-type="subgenus" reg="Walaphyllium">Walaphyllium</tp:taxon-name-part>)</tp:taxon-name>. <bold>A–D</bold><italic><tp:taxon-name><tp:taxon-name-part taxon-name-part-type="genus" reg="Phyllium">P.</tp:taxon-name-part> <tp:taxon-name-part taxon-name-part-type="species" reg="zomproi">zomproi</tp:taxon-name-part></tp:taxon-name></italic>, (<abbrev xmlns:xlink="http://www.w3.org/1999/xlink" xlink:title="Royce T. Cumming private collection, U.S.A" id="ABBRID0EDWAG" xlink:type="simple">Coll RC</abbrev> 19-161) <bold>A</bold> lateral <bold>B</bold> dorsal <bold>C</bold> ventral <bold>D</bold> opercular (anterior) <bold>E–H</bold><italic><tp:taxon-name><tp:taxon-name-part taxon-name-part-type="genus" reg="Phyllium">P.</tp:taxon-name-part> <tp:taxon-name-part taxon-name-part-type="species" reg="monteithi">monteithi</tp:taxon-name-part></tp:taxon-name></italic>, (<abbrev xmlns:xlink="http://www.w3.org/1999/xlink" xlink:title="Royce T. Cumming private collection, U.S.A" id="ABBRID0E3WAG" xlink:type="simple">Coll RC</abbrev> 17-289) <bold>E</bold> lateral <bold>F</bold> dorsal <bold>G</bold> ventral <bold>H</bold> opercular (anterior).</p></caption><graphic xmlns:xlink="http://www.w3.org/1999/xlink" xlink:href="zookeys-939-001-g011.jpg" position="float" orientation="portrait" xlink:type="simple" id="oo_419348.jpg"><uri content-type="original_file" xlink:type="simple">https://binary.pensoft.net/fig/419348</uri></graphic></fig><fig id="F9" position="float" orientation="portrait"><object-id xmlns:xlink="http://www.w3.org/1999/xlink" content-type="doi" xlink:type="simple">10.3897/zookeys.939.52071.figure9</object-id><object-id xmlns:xlink="http://www.w3.org/1999/xlink" content-type="arpha" xlink:type="simple">1106FE75-A776-5D35-A4BF-51D7E92F3ECD</object-id><label>Figure 9.</label><caption><p>Live male <italic><tp:taxon-name><tp:taxon-name-part taxon-name-part-type="genus" reg="Phyllium">Phyllium</tp:taxon-name-part> <tp:taxon-name-part taxon-name-part-type="species" reg="monteithi">monteithi</tp:taxon-name-part></tp:taxon-name></italic>, <abbrev xmlns:xlink="http://www.w3.org/1999/xlink" xlink:title="Jessa H. Thurman private collection, Australia" id="ABBRID0EBTAG" xlink:type="simple">Coll JHT</abbrev>. <bold>A</bold> full body, dorsal <bold>B</bold> detail of profemora, head, and thorax, dorsal view <bold>C</bold> detail of antennae and head, lateral view <bold>D</bold> genitalia detail, ventral view.</p></caption><graphic xmlns:xlink="http://www.w3.org/1999/xlink" xlink:href="zookeys-939-001-g009.jpg" position="float" orientation="portrait" xlink:type="simple" id="oo_419346.jpg"><uri content-type="original_file" xlink:type="simple">https://binary.pensoft.net/fig/419346</uri></graphic></fig></tp:treatment-sec><ref-list><ref id="B9"><mixed-citation xmlns:xlink="http://www.w3.org/1999/xlink" xlink:type="simple"><person-group><name name-style="western"><surname>Cumming</surname><given-names>RT</given-names></name><name name-style="western"><surname>Le Tirant</surname><given-names>S</given-names></name><name name-style="western"><surname>Hennemann</surname><given-names>FH</given-names></name></person-group> (<year>2019</year>) <article-title>A new leaf insect from Obi Island (Wallacea, Indonesia) and description of a new subgenus within <italic><tp:taxon-name><tp:taxon-name-part taxon-name-part-type="genus">Phyllium</tp:taxon-name-part></tp:taxon-name></italic> Illiger, 1798 (<tp:taxon-name><tp:taxon-name-part taxon-name-part-type="order">Phasmatodea</tp:taxon-name-part></tp:taxon-name>: <tp:taxon-name><tp:taxon-name-part taxon-name-part-type="family">Phylliidae</tp:taxon-name-part></tp:taxon-name>: <tp:taxon-name><tp:taxon-name-part taxon-name-part-type="subfamily">Phylliinae</tp:taxon-name-part></tp:taxon-name>).</article-title><source>Faunitaxys</source><volume>7</volume>: <fpage>1</fpage>–<lpage>9</lpage>.</mixed-citation></ref><ref id="B30"><mixed-citation xmlns:xlink="http://www.w3.org/1999/xlink" xlink:type="simple"><person-group><name name-style="western"><surname>Poitout</surname><given-names>F</given-names></name></person-group> (<year>2007</year>) Dictionnaire étymologique des noms scientifiques des Phasmes (<tp:taxon-name><tp:taxon-name-part taxon-name-part-type="order">Phasmatodea</tp:taxon-name-part></tp:taxon-name>). L’Association PHYLLIE, Paris, France, 1–702.</mixed-citation></ref><ref id="B12"><mixed-citation xmlns:xlink="http://www.w3.org/1999/xlink" xlink:type="simple"><person-group><name name-style="western"><surname>Dixon</surname><given-names>RM</given-names></name></person-group> (<year>1972</year>) <source>The Dyirbal Language of North Queensland.</source><publisher-name>Cambridge University Press</publisher-name>, <publisher-loc>London</publisher-loc>, <size units="page">420 pp</size>. <ext-link xlink:type="simple" ext-link-type="doi" xlink:href="10.1017/CBO9781139084987">https://doi.org/10.1017/CBO9781139084987</ext-link></mixed-citation></ref><ref id="B29"><mixed-citation xmlns:xlink="http://www.w3.org/1999/xlink" xlink:type="simple"><person-group><name name-style="western"><surname>Patz</surname><given-names>E</given-names></name></person-group> (<year>1991</year>) ‘Djabugay.’ The Handbook of Australian languages, Vol. 4. Oxford University Press, Oxford, 314–331.</mixed-citation></ref></ref-list></tp:taxon-treatment>
