# Supplementary material for: Walaphyllium subgen. nov., the dancing leaf insects from Australia and Papua New Guinea with description of a new species (Phasmatodea, Phylliidae)
Source: Zookeys. 2020 Jun 9;939:1–28. doi: 10.3897/zookeys.939.52071 (PMC7297813; doi:10.3897/zookeys.939.52071)
Supplement: XML Treatment for Phyllium (Walaphyllium) monteithi [file zookeys.939.52071-treatment3.xml]

<!DOCTYPE tp:taxon-treatment
  PUBLIC "-//TaxonX//DTD Taxonomic Treatment Publishing DTD v0 20100105//EN" "tax-treatment-NSO.dtd">
<tp:taxon-treatment xmlns:tp="http://www.plazi.org/taxpub"><tp:treatment-meta><kwd-group><label>Taxon classification</label><kwd><named-content xmlns:xlink="http://www.w3.org/1999/xlink" content-type="kingdom">Animalia</named-content></kwd><kwd><named-content xmlns:xlink="http://www.w3.org/1999/xlink" content-type="order">Phasmida</named-content></kwd><kwd><named-content xmlns:xlink="http://www.w3.org/1999/xlink" content-type="family">Phylliidae</named-content></kwd></kwd-group><mixed-citation publication-type="journal"><person-group><name><surname>Cumming</surname><given-names>Royce T.</given-names></name><name><surname>Thurman</surname><given-names>Jessa H.</given-names></name><name><surname>Youngdale</surname><given-names>Sam</given-names></name><name><surname>Tirant</surname><given-names>Stephane Le</given-names></name></person-group><article-title><italic><tp:taxon-name><tp:taxon-name-part taxon-name-part-type="genus" reg="Phyllium"/><tp:taxon-name-part taxon-name-part-type="subgenus" reg="Walaphyllium">Walaphyllium</tp:taxon-name-part></tp:taxon-name></italic> subgen. nov., the dancing leaf insects from Australia and Papua New Guinea with description of a new species (<tp:taxon-name><tp:taxon-name-part taxon-name-part-type="order">Phasmatodea</tp:taxon-name-part></tp:taxon-name>, <tp:taxon-name><tp:taxon-name-part taxon-name-part-type="family">Phylliidae</tp:taxon-name-part></tp:taxon-name>)</article-title><source>Zookeys</source><day>09</day><month>6</month><year>2020</year><volume>939</volume><fpage>1</fpage><lpage>28</lpage><pub-id pub-id-type="doi">10.3897/zookeys.939.52071</pub-id></mixed-citation></tp:treatment-meta><tp:nomenclature><tp:taxon-name><object-id xmlns:xlink="http://www.w3.org/1999/xlink" content-type="arpha" xlink:type="simple">69A726D1-E214-5300-9CA7-FE65849E3095</object-id>
            <tp:taxon-name-part taxon-name-part-type="genus" reg="Phyllium">Phyllium</tp:taxon-name-part> (<tp:taxon-name-part taxon-name-part-type="subgenus" reg="Walaphyllium">Walaphyllium</tp:taxon-name-part>) <tp:taxon-name-part taxon-name-part-type="species" reg="monteithi">monteithi</tp:taxon-name-part></tp:taxon-name><tp:taxon-authority>Brock &amp; Hasenpusch, 2003</tp:taxon-authority><xref ref-type="fig" rid="F1">Figs 1</xref><xref ref-type="fig" rid="F3">, 3C, D</xref><xref ref-type="fig" rid="F8">, 8A–F</xref><xref ref-type="fig" rid="F9">, 9A–D</xref><xref ref-type="fig" rid="F10">, 10A–C</xref><xref ref-type="fig" rid="F11">, 11E–H</xref><xref ref-type="fig" rid="F12">, 12</xref></tp:nomenclature><tp:treatment-sec sec-type="distribution" id="SECID0ELKAG"><title>Distribution.</title><p>Australia, Queensland: Mt. Lewis, near Julatten (Holotype: <named-content xmlns:xlink="http://www.w3.org/1999/xlink" content-type="dwc:institutional_code" xlink:type="simple">QMBA</named-content>); Garrandunga, Polly Creek (<abbrev xmlns:xlink="http://www.w3.org/1999/xlink" xlink:title="Royce T. Cumming private collection, U.S.A" id="ABBRID0EWKAG" xlink:type="simple">Coll RC</abbrev>); Windsor Tableland, NE Mt. Carbine (Paratype: <named-content xmlns:xlink="http://www.w3.org/1999/xlink" content-type="dwc:institutional_code" xlink:type="simple">QMBA</named-content>); Mt. Windsor, Tableland (Paratype: <named-content xmlns:xlink="http://www.w3.org/1999/xlink" content-type="dwc:institutional_code" xlink:type="simple">UQIC</named-content>); Kuranda (Paratype: <named-content xmlns:xlink="http://www.w3.org/1999/xlink" content-type="dwc:institutional_code" xlink:type="simple">ANIC</named-content>; <abbrev xmlns:xlink="http://www.w3.org/1999/xlink" xlink:title="Jessa H. Thurman private collection, Australia" id="ABBRID0EJLAG" xlink:type="simple">Coll JHT</abbrev>); Innisfail (Paratype: <named-content xmlns:xlink="http://www.w3.org/1999/xlink" content-type="dwc:institutional_code" xlink:type="simple">QMBA</named-content>); Atherton, Tableland (Paratype: <named-content xmlns:xlink="http://www.w3.org/1999/xlink" content-type="dwc:institutional_code" xlink:type="simple">QDPC</named-content>); Cairns District (Paratype: <named-content xmlns:xlink="http://www.w3.org/1999/xlink" content-type="dwc:institutional_code" xlink:type="simple">UQIC</named-content>); Gadgarra State Forest, nr Lake Tinaroo (Paratype: <named-content xmlns:xlink="http://www.w3.org/1999/xlink" content-type="dwc:institutional_code" xlink:type="simple">QDPC</named-content>).</p><p>Records taken from specimens examined and from <xref ref-type="bibr" rid="B4">Brock and Hasenpusch (2003)</xref>.</p></tp:treatment-sec><tp:treatment-sec sec-type="discussion" id="SECID0EHMAG"><title>Discussion.</title><p><italic><tp:taxon-name><tp:taxon-name-part taxon-name-part-type="genus" reg="Phyllium">Phyllium</tp:taxon-name-part> <tp:taxon-name-part taxon-name-part-type="species" reg="monteithi">monteithi</tp:taxon-name-part></tp:taxon-name></italic> is the most common phylliid species from Australia (the second and only other species being <italic><tp:taxon-name><tp:taxon-name-part taxon-name-part-type="genus" reg="Nanophyllium">Nanophyllium</tp:taxon-name-part> <tp:taxon-name-part taxon-name-part-type="species" reg="australianum">australianum</tp:taxon-name-part></tp:taxon-name></italic> Cumming, Le Tirant, &amp; Teemsma, 2018 which is exceedingly rare). For the <tp:taxon-name><tp:taxon-name-part taxon-name-part-type="genus" reg="Phyllium">Phyllium</tp:taxon-name-part> (<tp:taxon-name-part taxon-name-part-type="subgenus" reg="Walaphyllium">Walaphyllium</tp:taxon-name-part>)</tp:taxon-name> new subgenus, this is the most commonly encountered species and has been in the phasmid breeding community for numerous years.</p><fig id="F8" position="float" orientation="portrait"><object-id xmlns:xlink="http://www.w3.org/1999/xlink" content-type="doi" xlink:type="simple">10.3897/zookeys.939.52071.figure8</object-id><object-id xmlns:xlink="http://www.w3.org/1999/xlink" content-type="arpha" xlink:type="simple">DBD43A64-3A6D-5152-8EB6-8C47AC0BF77F</object-id><label>Figure 8.</label><caption><p><italic><tp:taxon-name><tp:taxon-name-part taxon-name-part-type="genus" reg="Phyllium">Phyllium</tp:taxon-name-part> <tp:taxon-name-part taxon-name-part-type="species" reg="monteithi">monteithi</tp:taxon-name-part></tp:taxon-name></italic>. <bold>A</bold> female, profemora and protibia, dorsal <bold>B</bold> male, profemora and protibia, dorsal <bold>C</bold> female, genitalia, ventral <bold>D</bold> male, genitalia, ventral <bold>E</bold> female, thorax, dorsal <bold>F</bold> male, thorax, dorsal. All specimens, <abbrev xmlns:xlink="http://www.w3.org/1999/xlink" xlink:title="Stéphane Le Tirant private collection, Canada" id="ABBRID0ENOAG" xlink:type="simple">Coll SLT</abbrev>.</p></caption><graphic xmlns:xlink="http://www.w3.org/1999/xlink" xlink:href="zookeys-939-001-g008.jpg" position="float" orientation="portrait" xlink:type="simple" id="oo_419345.jpg"><uri content-type="original_file" xlink:type="simple">https://binary.pensoft.net/fig/419345</uri></graphic></fig><p>Female <italic><tp:taxon-name><tp:taxon-name-part taxon-name-part-type="genus" reg="Phyllium">Phyllium</tp:taxon-name-part> <tp:taxon-name-part taxon-name-part-type="species" reg="monteithi">monteithi</tp:taxon-name-part></tp:taxon-name></italic> can be differentiated from <italic><tp:taxon-name><tp:taxon-name-part taxon-name-part-type="genus" reg="Phyllium">Phyllium</tp:taxon-name-part> <tp:taxon-name-part taxon-name-part-type="species" reg="zomproi">zomproi</tp:taxon-name-part></tp:taxon-name></italic> by several morphological features. One is the number of teeth on the stridulatory file of the third antennal segment with 27 to 29 teeth on <italic><tp:taxon-name><tp:taxon-name-part taxon-name-part-type="genus" reg="Phyllium">P.</tp:taxon-name-part> <tp:taxon-name-part taxon-name-part-type="species" reg="monteithi">monteithi</tp:taxon-name-part></tp:taxon-name></italic> (Fig. <xref ref-type="fig" rid="F10">10C</xref>) and 48 to 50 teeth noted on <italic><tp:taxon-name><tp:taxon-name-part taxon-name-part-type="genus" reg="Phyllium">P.</tp:taxon-name-part> <tp:taxon-name-part taxon-name-part-type="species" reg="zomproi">zomproi</tp:taxon-name-part></tp:taxon-name></italic> (<xref ref-type="bibr" rid="B20">Hennemann et al. 2009</xref>). There is a notable difference in body size between the two species, with <italic><tp:taxon-name><tp:taxon-name-part taxon-name-part-type="genus" reg="Phyllium">P.</tp:taxon-name-part> <tp:taxon-name-part taxon-name-part-type="species" reg="monteithi">monteithi</tp:taxon-name-part></tp:taxon-name></italic> a medium sized species ranging from 75.0–76.0 mm and <italic><tp:taxon-name><tp:taxon-name-part taxon-name-part-type="genus" reg="Phyllium">P.</tp:taxon-name-part> <tp:taxon-name-part taxon-name-part-type="species" reg="zomproi">zomproi</tp:taxon-name-part></tp:taxon-name></italic> a large species ranging from 80.0–86.0 mm in length. Additionally, the tubercles on the thorax of <italic><tp:taxon-name><tp:taxon-name-part taxon-name-part-type="genus" reg="Phyllium">P.</tp:taxon-name-part> <tp:taxon-name-part taxon-name-part-type="species" reg="zomproi">zomproi</tp:taxon-name-part></tp:taxon-name></italic> are more prominent than those found on <italic><tp:taxon-name><tp:taxon-name-part taxon-name-part-type="genus" reg="Phyllium">P.</tp:taxon-name-part> <tp:taxon-name-part taxon-name-part-type="species" reg="monteithi">monteithi</tp:taxon-name-part></tp:taxon-name></italic> and the point of the subgenital plate in <italic><tp:taxon-name><tp:taxon-name-part taxon-name-part-type="genus" reg="Phyllium">P.</tp:taxon-name-part> <tp:taxon-name-part taxon-name-part-type="species" reg="zomproi">zomproi</tp:taxon-name-part></tp:taxon-name></italic> is more pronounced than in <italic><tp:taxon-name><tp:taxon-name-part taxon-name-part-type="genus" reg="Phyllium">P.</tp:taxon-name-part> <tp:taxon-name-part taxon-name-part-type="species" reg="monteithi">monteithi</tp:taxon-name-part></tp:taxon-name></italic>.</p><fig id="F9" position="float" orientation="portrait"><object-id xmlns:xlink="http://www.w3.org/1999/xlink" content-type="doi" xlink:type="simple">10.3897/zookeys.939.52071.figure9</object-id><object-id xmlns:xlink="http://www.w3.org/1999/xlink" content-type="arpha" xlink:type="simple">1106FE75-A776-5D35-A4BF-51D7E92F3ECD</object-id><label>Figure 9.</label><caption><p>Live male <italic><tp:taxon-name><tp:taxon-name-part taxon-name-part-type="genus" reg="Phyllium">Phyllium</tp:taxon-name-part> <tp:taxon-name-part taxon-name-part-type="species" reg="monteithi">monteithi</tp:taxon-name-part></tp:taxon-name></italic>, <abbrev xmlns:xlink="http://www.w3.org/1999/xlink" xlink:title="Jessa H. Thurman private collection, Australia" id="ABBRID0EBTAG" xlink:type="simple">Coll JHT</abbrev>. <bold>A</bold> full body, dorsal <bold>B</bold> detail of profemora, head, and thorax, dorsal view <bold>C</bold> detail of antennae and head, lateral view <bold>D</bold> genitalia detail, ventral view.</p></caption><graphic xmlns:xlink="http://www.w3.org/1999/xlink" xlink:href="zookeys-939-001-g009.jpg" position="float" orientation="portrait" xlink:type="simple" id="oo_419346.jpg"><uri content-type="original_file" xlink:type="simple">https://binary.pensoft.net/fig/419346</uri></graphic></fig><p>Body size: males: 61.0–64.0 mm, females: 75.0–76.0 mm.</p></tp:treatment-sec><tp:treatment-sec sec-type="Newly hatched nymph coloration" id="SECID0ETTAG"><title>Newly hatched nymph coloration.</title><p>General color throughout the antennae, head, and thorax is dark brown (Fig. <xref ref-type="fig" rid="F12">12</xref>). The abdomen is of a similar dark brown color but with pale green and brown muddled in. Margins of abdominal segments II through IV with pale mint green margins versus the other segments which have margins which are of a similar muddled brown color like the base color of the segment. Metanotum lateral margins with a distinct pale mint green patch of color. Base coloration of the legs goes from lightest on the anterior pair to darkest on the posterior pair, with the first pair having a burnt orange color, the middle pair a reddish brown color, and the final pair the darkest with a similar dark brown color found on the rest of the body. Meso- and metafemora with a small transverse white band on the proximal end and a broken white transverse line in the middle of the leg segment. Protibiae are the same burnt orange color as the profemora. Meso- and metatibiae are the same color as their adjoining femora, and both have a white patch of color on the proximal portion. Probasitarsi are a golden yellow and the other basitarsi are cream in color.</p><fig id="F10" position="float" orientation="portrait"><object-id xmlns:xlink="http://www.w3.org/1999/xlink" content-type="doi" xlink:type="simple">10.3897/zookeys.939.52071.figure10</object-id><object-id xmlns:xlink="http://www.w3.org/1999/xlink" content-type="arpha" xlink:type="simple">9FA84A5E-65E1-59C0-93EE-5BCA130386FA</object-id><label>Figure 10.</label><caption><p><abbrev xmlns:xlink="http://www.w3.org/1999/xlink" xlink:title="Scanning electron microscope" id="ABBRID0EFUAG" xlink:type="simple">SEM</abbrev> image of female <italic><tp:taxon-name><tp:taxon-name-part taxon-name-part-type="genus" reg="Phyllium">Phyllium</tp:taxon-name-part> <tp:taxon-name-part taxon-name-part-type="species" reg="monteithi">monteithi</tp:taxon-name-part></tp:taxon-name></italic> antennae, <abbrev xmlns:xlink="http://www.w3.org/1999/xlink" xlink:title="Jessa H. Thurman private collection, Australia" id="ABBRID0EUUAG" xlink:type="simple">Coll JHT</abbrev>. <bold>A</bold> full antenna <bold>B</bold> details of the stridulatory file of the third antennomere <bold>C</bold> antennomere III in full. Abbreviations: sf = stridulatory file; sr = stridulatory ridge.</p></caption><graphic xmlns:xlink="http://www.w3.org/1999/xlink" xlink:href="zookeys-939-001-g010.jpg" position="float" orientation="portrait" xlink:type="simple" id="oo_419347.jpg"><uri content-type="original_file" xlink:type="simple">https://binary.pensoft.net/fig/419347</uri></graphic></fig><fig id="F11" position="float" orientation="portrait"><object-id xmlns:xlink="http://www.w3.org/1999/xlink" content-type="doi" xlink:type="simple">10.3897/zookeys.939.52071.figure11</object-id><object-id xmlns:xlink="http://www.w3.org/1999/xlink" content-type="arpha" xlink:type="simple">26F05DEA-C113-51AE-8734-38FCF4174965</object-id><label>Figure 11.</label><caption><p>Known eggs for the <tp:taxon-name><tp:taxon-name-part taxon-name-part-type="genus" reg="Phyllium">Phyllium</tp:taxon-name-part> (<tp:taxon-name-part taxon-name-part-type="subgenus" reg="Walaphyllium">Walaphyllium</tp:taxon-name-part>)</tp:taxon-name>. <bold>A–D</bold><italic><tp:taxon-name><tp:taxon-name-part taxon-name-part-type="genus" reg="Phyllium">P.</tp:taxon-name-part> <tp:taxon-name-part taxon-name-part-type="species" reg="zomproi">zomproi</tp:taxon-name-part></tp:taxon-name></italic>, (<abbrev xmlns:xlink="http://www.w3.org/1999/xlink" xlink:title="Royce T. Cumming private collection, U.S.A" id="ABBRID0EDWAG" xlink:type="simple">Coll RC</abbrev> 19-161) <bold>A</bold> lateral <bold>B</bold> dorsal <bold>C</bold> ventral <bold>D</bold> opercular (anterior) <bold>E–H</bold><italic><tp:taxon-name><tp:taxon-name-part taxon-name-part-type="genus" reg="Phyllium">P.</tp:taxon-name-part> <tp:taxon-name-part taxon-name-part-type="species" reg="monteithi">monteithi</tp:taxon-name-part></tp:taxon-name></italic>, (<abbrev xmlns:xlink="http://www.w3.org/1999/xlink" xlink:title="Royce T. Cumming private collection, U.S.A" id="ABBRID0E3WAG" xlink:type="simple">Coll RC</abbrev> 17-289) <bold>E</bold> lateral <bold>F</bold> dorsal <bold>G</bold> ventral <bold>H</bold> opercular (anterior).</p></caption><graphic xmlns:xlink="http://www.w3.org/1999/xlink" xlink:href="zookeys-939-001-g011.jpg" position="float" orientation="portrait" xlink:type="simple" id="oo_419348.jpg"><uri content-type="original_file" xlink:type="simple">https://binary.pensoft.net/fig/419348</uri></graphic></fig><fig id="F12" position="float" orientation="portrait"><object-id xmlns:xlink="http://www.w3.org/1999/xlink" content-type="doi" xlink:type="simple">10.3897/zookeys.939.52071.figure12</object-id><object-id xmlns:xlink="http://www.w3.org/1999/xlink" content-type="arpha" xlink:type="simple">A91CEF53-7591-5048-8063-7B87943F2269</object-id><label>Figure 12.</label><caption><p><tp:taxon-name><tp:taxon-name-part taxon-name-part-type="genus" reg="Phyllium">Phyllium</tp:taxon-name-part> (<tp:taxon-name-part taxon-name-part-type="subgenus" reg="Walaphyllium">Walaphyllium</tp:taxon-name-part>) <tp:taxon-name-part taxon-name-part-type="species" reg="monteithi">monteithi</tp:taxon-name-part></tp:taxon-name> recently emerged first instar nymph showing the unique coloration which may be present in the other members of this new subgenus. Photographs courtesy of Bruno Kneubühler. <bold>A</bold> dorsolateral view <bold>B</bold> dorsal view.</p></caption><graphic xmlns:xlink="http://www.w3.org/1999/xlink" xlink:href="zookeys-939-001-g012.jpg" position="float" orientation="portrait" xlink:type="simple" id="oo_419349.jpg"><uri content-type="original_file" xlink:type="simple">https://binary.pensoft.net/fig/419349</uri></graphic></fig></tp:treatment-sec><tp:treatment-sec><!--Section generated to contain objects referenced in tp:taxon-treatment.--><fig id="F1" position="float" orientation="portrait"><object-id xmlns:xlink="http://www.w3.org/1999/xlink" content-type="doi" xlink:type="simple">10.3897/zookeys.939.52071.figure1</object-id><object-id xmlns:xlink="http://www.w3.org/1999/xlink" content-type="arpha" xlink:type="simple">4A403F52-21D0-5B8F-B15C-49B39C3DBD63</object-id><label>Figure 1.</label><caption><p>Live <italic><tp:taxon-name><tp:taxon-name-part taxon-name-part-type="genus" reg="Phyllium">Phyllium</tp:taxon-name-part> <tp:taxon-name-part taxon-name-part-type="species" reg="monteithi">monteithi</tp:taxon-name-part></tp:taxon-name></italic> bred by Jack Hasenpusch in Australia.</p></caption><graphic xmlns:xlink="http://www.w3.org/1999/xlink" xlink:href="zookeys-939-001-g001.jpg" position="float" orientation="portrait" xlink:type="simple" id="oo_419338.jpg"><uri content-type="original_file" xlink:type="simple">https://binary.pensoft.net/fig/419338</uri></graphic></fig><fig id="F3" position="float" orientation="portrait"><object-id xmlns:xlink="http://www.w3.org/1999/xlink" content-type="doi" xlink:type="simple">10.3897/zookeys.939.52071.figure3</object-id><object-id xmlns:xlink="http://www.w3.org/1999/xlink" content-type="arpha" xlink:type="simple">7FC76CFF-F29E-5654-9FEA-B4D3AAFA3F20</object-id><label>Figure 3.</label><caption><p>Dorsal view of the known species within the <tp:taxon-name><tp:taxon-name-part taxon-name-part-type="genus" reg="Phyllium">Phyllium</tp:taxon-name-part> (<tp:taxon-name-part taxon-name-part-type="subgenus" reg="Walaphyllium">Walaphyllium</tp:taxon-name-part>)</tp:taxon-name>, scaled to relative size to show the size differences between species <bold>A</bold><italic><tp:taxon-name><tp:taxon-name-part taxon-name-part-type="genus" reg="Phyllium">Phyllium</tp:taxon-name-part> <tp:taxon-name-part taxon-name-part-type="species" reg="zomproi">zomproi</tp:taxon-name-part></tp:taxon-name></italic> female, <abbrev xmlns:xlink="http://www.w3.org/1999/xlink" xlink:title="Stéphane Le Tirant private collection, Canada" id="ABBRID0EOGAE" xlink:type="simple">Coll SLT</abbrev><bold>B</bold><italic><tp:taxon-name><tp:taxon-name-part taxon-name-part-type="genus" reg="Phyllium">Phyllium</tp:taxon-name-part> <tp:taxon-name-part taxon-name-part-type="species" reg="zomproi">zomproi</tp:taxon-name-part></tp:taxon-name></italic> male, <abbrev xmlns:xlink="http://www.w3.org/1999/xlink" xlink:title="Royce T. Cumming private collection, U.S.A" id="ABBRID0E6GAE" xlink:type="simple">Coll RC</abbrev> 17-336 <bold>C</bold><italic><tp:taxon-name><tp:taxon-name-part taxon-name-part-type="genus" reg="Phyllium">Phyllium</tp:taxon-name-part> <tp:taxon-name-part taxon-name-part-type="species" reg="monteithi">monteithi</tp:taxon-name-part></tp:taxon-name></italic> female dorsal, <abbrev xmlns:xlink="http://www.w3.org/1999/xlink" xlink:title="Royce T. Cumming private collection, U.S.A" id="ABBRID0EQHAE" xlink:type="simple">Coll RC</abbrev> 16-067 <bold>D</bold><italic><tp:taxon-name><tp:taxon-name-part taxon-name-part-type="genus" reg="Phyllium">Phyllium</tp:taxon-name-part> <tp:taxon-name-part taxon-name-part-type="species" reg="monteithi">monteithi</tp:taxon-name-part></tp:taxon-name></italic> male dorsal, <abbrev xmlns:xlink="http://www.w3.org/1999/xlink" xlink:title="Stéphane Le Tirant private collection, Canada" id="ABBRID0EBIAE" xlink:type="simple">Coll SLT</abbrev><bold>E</bold><italic><tp:taxon-name><tp:taxon-name-part taxon-name-part-type="genus" reg="Phyllium">Phyllium</tp:taxon-name-part> <tp:taxon-name-part taxon-name-part-type="species" reg="lelantos">lelantos</tp:taxon-name-part></tp:taxon-name></italic> holotype male, <named-content xmlns:xlink="http://www.w3.org/1999/xlink" content-type="dwc:institutional_code" xlink:type="simple">NHMUK</named-content>. Scale bars: 10 mm.</p></caption><graphic xmlns:xlink="http://www.w3.org/1999/xlink" xlink:href="zookeys-939-001-g003.jpg" position="float" orientation="portrait" xlink:type="simple" id="oo_419340.jpg"><uri content-type="original_file" xlink:type="simple">https://binary.pensoft.net/fig/419340</uri></graphic></fig></tp:treatment-sec><ref-list><ref id="B4"><mixed-citation xmlns:xlink="http://www.w3.org/1999/xlink" xlink:type="simple"><person-group><name name-style="western"><surname>Brock</surname><given-names>PD</given-names></name><name name-style="western"><surname>Hasenpusch</surname><given-names>J</given-names></name></person-group> (<year>2003</year>) Studies on the leaf insects (<tp:taxon-name><tp:taxon-name-part taxon-name-part-type="order">Phasmida</tp:taxon-name-part></tp:taxon-name>: <tp:taxon-name><tp:taxon-name-part taxon-name-part-type="family">Phylliidae</tp:taxon-name-part></tp:taxon-name>) of Australia. Journal of <tp:taxon-name><tp:taxon-name-part taxon-name-part-type="order">Orthoptera</tp:taxon-name-part></tp:taxon-name> Research 11: 199–205. <ext-link xlink:type="simple" ext-link-type="doi" xlink:href="10.1665/1082-6467(2002)011[0199:SOTLIP]2.0.CO;2">https://doi.org/10.1665/1082-6467(2002)011[0199:SOTLIP]2.0.CO;2</ext-link></mixed-citation></ref><ref id="B20"><mixed-citation xmlns:xlink="http://www.w3.org/1999/xlink" xlink:type="simple"><person-group><name name-style="western"><surname>Hennemann</surname><given-names>FH</given-names></name><name name-style="western"><surname>Conle</surname><given-names>OV</given-names></name><name name-style="western"><surname>Gottardo</surname><given-names>M</given-names></name><name name-style="western"><surname>Bresseel</surname><given-names>J</given-names></name></person-group> (<year>2009</year>) <article-title>On certain species of the genus <italic><tp:taxon-name><tp:taxon-name-part taxon-name-part-type="genus">Phyllium</tp:taxon-name-part></tp:taxon-name></italic> Illiger, 1798, with proposals for an intra-generic systematization and the descriptions of five new species from the Philippines and Palawan (<tp:taxon-name><tp:taxon-name-part taxon-name-part-type="order">Phasmatodea</tp:taxon-name-part></tp:taxon-name>: <tp:taxon-name><tp:taxon-name-part taxon-name-part-type="family">Phylliidae</tp:taxon-name-part></tp:taxon-name>: <tp:taxon-name><tp:taxon-name-part taxon-name-part-type="subfamily">Phylliinae</tp:taxon-name-part></tp:taxon-name>: <tp:taxon-name><tp:taxon-name-part taxon-name-part-type="tribe">Phylliini</tp:taxon-name-part></tp:taxon-name>).</article-title><source>Zootaxa</source><volume>2322</volume>: <fpage>1</fpage>–<lpage>83</lpage>. <ext-link xlink:type="simple" ext-link-type="doi" xlink:href="10.11646/zootaxa.2322.1.1">https://doi.org/10.11646/zootaxa.2322.1.1</ext-link></mixed-citation></ref></ref-list></tp:taxon-treatment>
